# Supplementary material for: VSL#3® May Reduce Abdominal Pain and Bloating in Ulcerative Colitis Remission with IBS-like Symptoms: An Exploratory Randomized, Double-Blind Placebo-Controlled Trial
Source: Nutrients. 2026 Jul 10;18(14):2257. doi: 10.3390/nu18142257 (PMC13415462; doi:10.3390/nu18142257)
Supplement: Supplementary file 1 [file nutrients-18-02257-s001.zip]

Archive with 1 entries (1 files):
- nutrients-4376950-supplementary.pdf
